# Supplementary material for: Clinical Outcomes Following a Change in Gestational Diabetes Mellitus Diagnostic Criteria Due to the COVID-19 Pandemic: A Case-Control Study
Source: Int J Environ Res Public Health. 2022 Feb 8;19(3):1884. doi: 10.3390/ijerph19031884 (PMC8835277; doi:10.3390/ijerph19031884)
Supplement: Supplementary file 1 [file ijerph-19-01884-s001.zip]

Archive with 1 entries (1 files):
- ijerph-1546952-supplementary.pdf
